# Supplementary material for: Persistent Low Anti-HIV Neutralizing Antibody Titers in HIV/HCV Coinfection Despite HCV Cure: A 5-Year Longitudinal Analysis
Source: Vaccines (Basel). 2025 May 19;13(5):539. doi: 10.3390/vaccines13050539 (PMC12116166; doi:10.3390/vaccines13050539)
Supplement: Supplementary file 1 [file vaccines-13-00539-s001.zip]

Archive with 1 entries (1 files):
- vaccines-3579234-supplementary.pdf
